# Supplementary material for: Ozonation of Selected Pharmaceutical and Personal Care Products in Secondary Effluent—Degradation Kinetics and Environmental Assessment
Source: Toxics. 2022 Dec 8;10(12):765. doi: 10.3390/toxics10120765 (PMC9785417; doi:10.3390/toxics10120765)
Supplement: Supplementary file 1 [file toxics-10-00765-s001.zip]

Archive with 1 entries (1 files):
- toxics-2091419-supplementary.pdf
